# Supplementary material for: Enhancing Patient Outcome Prediction Through Deep Learning With Sequential Diagnosis Codes From Structured Electronic Health Record Data: Systematic Review
Source: J Med Internet Res. 2025 Mar 18;27:e57358. doi: 10.2196/57358 (PMC11962322; doi:10.2196/57358)
Supplement: Multimedia Appendix 2 [file jmir_v27i1e57358_app2.xlsx]

## Sheet: Sheet1
Title	Year	Concept embedding techniques	Data representation	Main model architecutres	Clinical setting 1	Clinical setting 2	Definition of outcome	Time between predictors and outcomes	Prediction#1	Prediction#2	Prediction#3	Prediction#4	Samples size of pre-trained model	Samples size #1	Samples size #2	Samples size #3	Samples size #4	Data_source_1	Data_source_2	Data_source_3	Data_source_4	Coding system #1	Coding system #2	Number of features	Reduced number of features	Data year range	Country	Dataset open access	Data sources	Additional features	Time information	Performance	Internal validation	The best prediction tasks	The best prediction sample size	Number of features for best	Best performance (Accuracy)	Best performance (AUROC)	Best performance (AUPRC)	Best performance (Precision)	Best performance (Recall)	Best performance (F1 score)	Transfer learning (if applicable)	Evaluation on different length	Demographic shift	Temporal shift	Geographical shift	Explanability on model prediction	ROB - Participants
Deep Patient: An Unsupervised Representation to Predict the Future of Patients from the Electronic Health Records	2016		Sparse matrix 3 dimensions (patient, codes, time)	Autoencoders	Patient visits		Yes	Yes	New onset of diseases				704857	76214				Mount Sinai				ICD-9		78	Yes	1980 to 2014	US	No	Mount Sinai	Demographic data, Medications, Procedures, Laboratory tests, Clinical text	No	Accuracy, AUROC, F1	Yes	New onset of diseases	76214	78	0.929	0.773				0.181	No	No	No	No	No	No	Low
DeepCare: A Deep Dynamic Memory Model for Predictive Medicine	2016		Sequence of codes	LSTM	Patient visits				Readmission					7191	6109			Australian EHR	Australian EHR			ICD-10		1369, 1318	Yes	2002 to 2013	Australia	No	Australian hospital	Procedures, Medications, Admission type	Yes as day	F1	No	Readmission	7191	1369						0.79	No	No	No	No	No	No	Unclear
Deepr: A Convolutional Net for Medical Records	2016	Word2Vec	Sequence of codes	CNN	Patient visits		Yes	Yes	Readmission					9986				Unknown				ICD-10		Unknown	Unknown	2011 to 2015	Australia	Unknown	Unknown	No	Yes as month	Accuracy	No	Readmission	9986	Unknown	0.756						No	No	No	No	No	No	Unclear
Doctor AI: Predicting Clinical Events via Recurrent Neural Networks	2016	Word2Vec	Sequence of visit embedding	GRU	Patient visits		Yes	Yes	Next visit diagnosis					263706				Sutter Health				ICD-9		1778	Yes	Unknown	US	No	Sutter Health	Medications, Procedures	Yes	Recall	No	Next visit diagnosis	263706	1778					0.7248		No	No	No	No	Yes	No	Low
RETAIN: An Interpretable Predictive Model for Healthcare using Reverse Time Attention Mechanism	2016		Sequence of visit embedding	RNN	Patient visits		Yes	Yes	Heart failure					32787				Sutter Health				ICD-9		615	Yes	Unknown	US	No	Sutter Health	Medications, Procedures	Yes	AUROC	No	Heart failure	32787	615		0.8717					No	No	No	No	No	Yes	Low
Dipole: Diagnosis Prediction in Healthcare via Attention-based Bidirectional Recurrent Neural Networks	2017		Sequence of visit embedding	GRU	Patient visits		Yes	Yes	Next visit diagnosis					22820	147810			Unknown	Medicaid claim			ICD-9		422, 426	Yes	Unknown and 2012 to 2013	US	No	Medicaid claim, Unknown	Procedures	No	Accuracy	No	Next visit diagnosis	147810	426	0.4811						No	No	No	No	No	Yes	Low
GRAM: Graph-based Attention Model for Healthcare Representation Learning	2017	Graph neural network	Sequence of visit embedding	RNN	Patient visits		Yes	Yes	Next visit diagnosis	Heart Failure				7499	30727			MIMIC-III	Sutter Health			ICD-9		283	Yes	Unknown and 2001 to 2012	US	No and Yes	Sutter Health, MIMIC-III	No	No	Accuracy, AUROC	No	Heart Failure	30727	283		0.8448					No	No	No	No	No	No	Low
Interpretable Predictions of Clinical Outcomes with An Attention-based Recurrent Neural Network	2017	Word2Vec	Sequence of codes	GRU	ICU		Yes	Yes	Mortality					7537				MIMIC-III				ICD-9		Unknown	Unknown	2001 to 2012	US	Yes	MIMIC-III	No	No	AUROC, F1, MCC	No	CVDs	7537	Unknown		0.865				0.5766	No	No	No	No	No	No	Low
Using recurrent neural network models for early detection of heart failure onset	2017	Word2Vec	Sequence of codes	GRU	Patient visits		Yes	Yes	Heart failure					265336				Sutter Health				ICD-9		18181	Yes	2000 to 2013	US	No	Sutter Health	Medications, Procedures	Yes	AUROC	Yes	Heart failure	265336	18181		0.883					No	No	No	No	No	Yes	Low
Using recurrent neural networks to predict colorectal cancer among patients	2017		Sequence of visit embedding	LSTM	Patient visits		Yes	Yes	Colorectal Cancer					156176				Julius Center				ICPC		62	Yes	2006 to 2011	Netherland	No	Julius Center	Medications, Laboratory tests	Yes as day	AUROC	Yes	Colorectal Cancer	156176	62		0.86					No	No	No	No	No	No	Low
Personalized disease prediction using a CNN-based similarity learning method	2017	CNN	Sparse matrix 3 dimensions (patient, codes, time)	CNN	Patient visits		No	Yes	Diabetes	Obesity	COPD			3214	3441	2328		Unknown	Unknown	Unknown		ICD-9		3852		Unknown	Unknown	Unknown	Unknown	No	No	Accuracy	No	Obesity	3441	3852	0.8737						No	No	No	No	No	No	High
An Effective Patient Representation Learning for Time-series Prediction Tasks Based on EHRs	2018	Autoencoder	Sequence of visit embedding	RNN	Admission		Yes	Yes	Mortality	Comorbidity prediction				4682				Shanghai Shuguang Hospital				ICD-10		1309	Unknown	2005 to 2016	China	No	Shanghai Shuguang Hospital	Demographic data, Laboratory tests, Medications, Procedures	No	Accuracy, AUROC, F1 score	No	Mortality	4682	1309	0.7792	0.7831				0.4488	No	No	No	No	No	No	High
Interpretable Prediction of Vascular Diseases from Electronic Health Records via Deep Attention Networks	2018		Sequence of visit embedding	RNN	Patient visits		Yes	Unclear	CVDs					45315				SNUBH				ICD-10		44154	Unknown	Unknown	Korea	No	SNUBH	Medications	Yes	Sensitivity, Specificity, Positive predictive value, F1 score, AUROC	Yes	CVDs	45315	Unknown		0.848				0.478	No	No	No	No	No	Yes	Low
Interpretable Representation Learning for Healthcare via Capturing Disease Progression through Time	2018		Sequence of visit embedding	RNN	Patient visits		Yes	Yes	Next visit diagnosis					45104	93123			SEER-Medicare	SEER-Medicare			ICD-9		18	Yes	2000 to 2010	US	No	SEER-Medicare	Procedures	Yes	Accuracy, F1	No	Next visit diagnosis	93123	18	0.53					0.473	No	No	No	No	No	Yes	High
MiME: Multilevel Medical Embedding of Electronic Health Records for Predictive Healthcare	2018		Sequence of visit embedding	GRU and CNN	Unknown		Yes	Yes	Heart failure	Next visit diagnosis				30764				Sutter Health				ICD-9		2311	Yes	Unknown	US	No	Sutter Health	Medications, Procedures	No	AUROC, AUPRC	Yes	Heart failure	27428	2311		0.8478	0.5142				No	No	No	No	No	No	Low
Pairwise-Ranking based Collaborative Recurrent Neural Networks for Clinical Event Prediction	2018	Word2Vec	Sequence of visit embedding	RNN	ICU		Yes	Yes	Next visit diagnosis					46520	755215			MIMIC-III	CMS			ICD-9		224, 219	Yes	2001 to 2012 and 2008 to 2010	US	Yes and No	MIMIC-III, CMS	Procedures	Yes	Recall, AUROC	No	Next visit diagnosis	46520	219		0.9091					No	No	No	No	No	No	Low
Predicting Clinical Visits Using Recurrent Neural Networks and Demographic Information	2018		Sequence of visit embedding	GRU			Yes	Yes	Next visit diagnosis					28753				Unknown				ICD-10		2332	Yes	Unknown	China	No	Unknown	Medications, Demographic data	No	Precision, F1	Yes	Next visit diagnosis	28753	2332						0.8539	No	No	No	No	No	No	Low
KAME: Knowledge-based Attention Model for Diagnosis Prediction in Healthcare	2018	Graph neural network	Sequence of visit embedding	LSTM	ICU	Patient visits	Yes	Yes	Next visit diagnosis					7499	99159			MIMIC-III	Medicaid dataset			ICD-9		9701, 4880	No	2011 to 2012	US	Yes and No	MIMIC-III, Medicaid dataset	No	Yes as week	Accuracy, Precision	No	Next visit diagnosis	99159	9701	0.894			0.9154			No	No	Yes	No	Yes	Yes	Low
Patient2Vec: A Personalized Interpretable Deep Representation of the Longitudinal Electronic Health Record	2018	Word2Vec	Sequence of visit embedding	GRU	Patient visits		Yes	Yes	Hospitalization					97942				University of Virginia Health System						Unknown	Yes	2004 to 2010	US	No	University of Virginia Health System	Demographic data	No	AUROC, Sensitivity, Specificity, F2	No	Hospitalization	97942	Unknown		0.799					No	No	No	No	No	Yes	Low
Predicting the Risk of Heart Failure With EHR Sequential Data Modeling	2018	Word2Vec	Sequence of codes	LSTM	Patient visits		No	No	Heart failure					20000				Unknown						1864	No	Unknown	Unknown	No	Unknown	No	No	AUROC, AUPRC, F1	Yes	Heart failure	20000	1864		0.6827	0.2678			0.2186	No	No	No	No	No	No	Low
An Interpretable Disease Onset Predictive Model Using Crossover Attention Mechanism From Electronic Health Records	2019		Sequence of codes	LSTM	Unknown	ICU	No	Yes	Next visit diagnosis					43853	46520			Unknown	MIMIC-III			ICD-9		2457	No	Not reported	China, US	No and Yes	Unknown, MIMIC-III	Medications	No	Accuracy, Recall, Precision, F1	No	Next visit diagnosis	43853	2457				0.7959	0.5549	0.6669	No	No	No	No	No	Yes	Low
Analysis and prediction of unplanned intensive care unit readmission using recurrent neural networks with long short-term memory	2019	Word2Vec	Sparse matrix 3 dimensions (patient, codes, time)	LSTM	ICU		Yes	Yes	Readmission					35334				MIMIC-III				ICD-9		Unknown	Unknown	2001 to 2012	US	Yes	MIMIC-III	Vital signs, Demographic data	Yes as hour	AUROC, Recall	Yes	Readmission	35334	Unknown		0.791			0.742			No	No	No	No	Yes	Low
Bi-Dimensional Representation of Patients for Diagnosis Prediction	2019	Word2Vec	Sequence of visit embedding	RNN	ICU		Yes	Yes	Next visit diagnosis					46520				MIMIC-III				ICD-9		1300	Yes	2001 to 2012	US	Yes	MIMIC-III	Physical symtoms, Medications	No	Precision	No	Next visit diagnosis	46520	1300							No	No	No	No	No	No	Low
CAMP: Co-Attention Memory Networks for Diagnosis Prediction in Healthcare	2019	Graph neural network	Sequence of visit embedding	GRU	Patient visits	ICU	Yes	Yes	Next visit diagnosis					46074	7499			Peking University People's Hospital,	MIMIC-III			ICD-9		6059, 4880	Yes	2009 to 2014	China, US	No and Yes	Peking University People's Hospital, MIMIC-III	Demographic data	No	Recall, AUPRC	Yes	Next visit diagnosis	46074	6059			0.604		0.833		No	Yes	No	No	No	No	Low
Incorporating medical code descriptions for diagnosis prediction in healthcare	2019	CNN	Sequence of visit embedding	Graph neural network	ICU	Patient visits	Yes	Yes	Next visit diagnosis					7449	4925			MIMIC-III	The Heart Failure dataset			ICD-9		171, 149	Yes	2001 to 2012 and 2004 to 2015	US	Yes and No	MIMIC-III, The Heart Failure dataset	No	No	Precision, Accuracy	Yes	Next visit diagnosis	4925	149	0.6227			0.5365			No	No	No	No	No	No	Low
Interpreting patient-Specific risk prediction using contextual decomposition of BiLSTMs: application to children with asthma	2019		Sequence of visit embedding	LSTM	Patient visits		Yes	Unclear	Asthma					11071				Cerner Health Facts					ICD-9	3318	Yes	2000 to 2013	US	No	Cerner Health Facts	No	No	AUROC	Yes	Asthma	11071	3318		0.831					No	No	No	No	No	Yes	High
MetaPred: Meta-Learning for Clinical Risk Prediction with Limited Patient Electronic Health Records	2019		Sequence of visit embedding	LSTM and CNN	Patient visits		No	Unclear	MCI	Alzheimer's Disease	Parkinson's Disease			6353	5793	4936		OCTRI	OCTRI	OCTRI		ICD-9		1016	Yes	Unknown	US	No	OCTRI	No	No	AUROC, F1	Yes	MCI	6353	1016		0.8477				0.7963	Yes	No	Yes	No	No	No	High
Obesity Prediction with EHR Data: A Deep Learning Approach with Interpretable Elements	2019		Sequence of visit embedding	LSTM	Patient visits		Yes	Yes	Obesity					68003				Nemours Children's Health				SNOMED-CT		1737	Yes	Unknown	US	No	Nemours Children's Health	Demographic data, Conditions, Procedures, Medications, Measurement	Yes as month	AUROC	No	Obesity	68003	1737							No	No	No	No	No	Yes	Low
Readmission prediction using deep learning on electronic health records	2019	PV-DBOW	Sequence of visit embedding	LSTM	Patient visits		Yes	Yes	Readmission					7655				Swedish EHR				ICD-10		Unknown	Unknown	2012 to 2016	Sweden	No	Southern Sweden	Human-derived features, Procedures, Medications, Laboratory tests	No	AUROC, F1	Yes	Readmission	7655	Unknown		0.77				0.51	No	No	No	No	No	Yes	Low
Representation learning for clinical time series prediction tasks in electronic health records	2019		Mixed representation	RNN-DAE	Patient visits		Yes	Unclear	Mortality					4682				Shuguang Hospital				ICD-10		1311	Yes	2005 to 2016	China	No	Shuguang Hospital	Medications, Laboratory tests, Demographic data	No	AUROC	No	Mortality	4682	1311		0.783					No	No	No	No	No	No	High
Time-Guided High-Order Attention Model of Longitudinal Heterogeneous Healthcare Data	2019		Sequence of visit embedding	LSTM	ICU	Patient visits	Yes	Yes	Mortality					2348	13768			MIMIC-III	PPMI			ICD-9	Unknown	1629, Unknown	Yes	2001 to 2012 and Unknown	US	Yes	MIMIC-III, PPMI	Laboratory tests	No	Accuracy, AUROC, AUPRC	Unclear	Mortality	2348	Unknown	0.8938	0.9883	0.9581				No	No	No	No	No	Yes	High
Time-sensitive clinical concept embeddings learned from large electronic health records	2019	Word2Vec	Sequence of visit embedding	LSTM	Patient visits		Yes	Yes	Heart failure					42729				Cerner Health Facts				ICD-9		Unknown	Unknown	1995 to 2015	US	No	Cerner Health Facts	Medications, Procedures	Yes	AUROC	No	Heart failure	42729	Unknown							No	No	No	No	No	No	Low
Analysis of electronic health records based on long short-term memory	2020	Word2Vec	Sequence of visit embedding	LSTM	ICU		Yes	Yes	Mortality					7537				MIMIC-III				ICD-9		849	Yes	2001 to 2012	US	Yes	MIMIC-III	Demographic data	No	Accuracy, Recall, F1	No	Mortality	7537	849	0.892				0.832	0.847	No	No	No	No	No	Yes	Low
BEHRT: Transformer for Electronic Health Records	2020		Sequence of codes	Transformers	Patient visits		Yes	Yes	Next visit diagnosis	New onset of diseases			1609024	699000	391000	342000		CPRD	CPRD	CPRD		ICD-10	Read codes	301	Yes	1985 to 2015	UK	No	CPRD	Age	No	AUROC, AUPRC	Yes	New onset of diseases	699000	301		0.907	0.228				No	No	Yes	No	No	Yes	Low
BiteNet: Bidirectional Temporal Encoder Network to Predict Medical Outcomes	2020		Sequence of visit embedding	Transformers	ICU		Yes	Yes	Readmission	Next visit diagnosis				7499				MIMIC-III				ICD-9		285	Yes	2001 to 2012	US	Yes	MIMIC-III	Procedures	Yes as day	AUPRC, Precision	Yes	Readmission	7499	285			0.3357				No	Yes	No	No	No	Yes	Low
Crystal Bone: Predicting Short-Term Fracture Risk From Electronic Health Records With Deep Learning	2020	Word2Vec	Sequence of codes	LSTM	Patient visits		Yes	Yes	Fracture					4108809				Optum				ICD-10		Unknown	Unknown	2007 to 2018	US	No	Optum	Demographic data	No	AUROC, Recall, Specificity, Precision, AUPRC	No	Fracture	4108809	Unknown		0.812	0.462	0.192	0.646		No	No	No	No	No	No	Low
HiTANet: Hierarchical Time-Aware Attention Networks for Risk Prediction on Electronic Health Records	2020		Sequence of codes	Transformers	Patient visits		Unclear	Yes	COPD	Heart failure	Kidney Disease			29256	12320	11240		Unknown	Unknown	Unknown		ICD-9		10053, 8692, 8802	Unknown	Unknown	Unknown	Unknown	Unknown	No	Yes	Accuracy, Precision, Recall, F1, AUROC	Yes	Kidney Disease	11240	8802	0.851	0.792		0.743	0.668	0.702	No	No	No	No	No	No	Unclear
INPREM: An Interpretable and Trustworthy Predictive Model for Healthcare	2020		Sequence of codes	Transformers	ICU	Patient visits	Unclear	Yes	Next visit diagnosis	Heart failure	Diabetes	Chronic kidney disease		7499	1150	1095	2005	MIMIC-III	Unknown	Unknown	Unknown	ICD-9		4880, 4658	Unknown	Unknown	US	Yes and No	MIMIC-III, Unknown	No	No	Precision, Accuracy, AUROC	No	Chronic kidney disease	2005	4658		0.7745					No	No	No	No	No	Yes	High
Learning latent space representations to predict patient outcomes: Model development and validation	2020	Correlational neural network	Sequence of visit embedding	LSTM	ICU		Yes	Yes	Mortality					7537				MIMIC-III				ICD-9		Unknown	Unknown	2001 to 2012	US	Yes	MIMIC-III	Procedures, Laboratory tests, Medications, Clinical events, Demographic data	No	AUROC	Yes	Mortality	7537	Unknown		0.89					No	No	No	No	No	No	Low
LSAN: Modeling Long-term Dependencies and Short-term Correlations with Hierarchical Attention for Risk Prediction	2020		Sequence of visit embedding	Transformers and CNN	Patient visits		No	Unclear	Heart failure	Kidney Disease	Dementia			12320	11240	9540		IQVIA	IQVIA	IQVIA		ICD-9		8692, 8802, 7813	Unknown	Unknown	Unknown	Unknown	IQVIA	No	No	AUROC, Precision, Recall, F1	No	Kidney Disease	11240	8802		0.867		0.651	0.672	0.661	No	No	No	No	No	Yes	Unclear
Multilevel Self-Attention Model and its Use on Medical Risk Prediction	2020		Sequence of visit embedding	Transformers	ICU	Patient visits	Yes	Yes	Next visit diagnosis					7537	146287			MIMIC-III	PFK			ICD-9	Unknown	6336, 12334	Yes	Unknown	US	Yes and No	MIMIC-III, PFK	Procedures, Medications	Yes	Recall	Yes	Next visit diagnosis	146287	291					0.7948		No	No	No	No	No	Yes	Low
RAHM: Relation augmented hierarchical multi-task learning framework for reasonable medication stocking	2020	Transformers	Sequence of visit embedding	LSTM	ICU		Yes	Yes	Next visit diagnosis					1635				MIMIC-III				ICD-9		2980	Yes	2000 to 2012	US	Yes	MIMIC-III	Medications, Procedures	No	Jaccard, AUPRC, Recall, F1	No	Next visit diagnosis	1635	2980			0.6121		0.5355	0.5213	No	No	No	No	No	Yes	High
ZiMM: A deep learning model for long term and blurry relapses with non-clinical claims data	2020	Transformers	Sequence of codes	LSTM and GRU	Patient visits		Yes	Yes	Relapse of urinary problems					138976				SNIIRAM				ICD-10		3573	No	2010 to 2015	France	No	SNIIRAM	Medications, Procedures, Lenght of stay	Yes as day	Precision, AUROC, AUPRC	Yes	Relapse of urinary problems	138976	3573		0.701	0.619	0.306			No	No	No	No	No	No	Low
Taper: Time-aware patient ehr representation	2020		Sequence of visit embedding	Transformers	Patient visits		Yes	Yes	Readmission	Mortality	Length of stay	Next visit diagnosis		38597				MIMIC-III						935	Yes	2001 to 2012	US	Yes	MIMIC-III	Demographic data, Clinical text	No	AUROC, AUPRC	Yes	Readmission	38597	935		0.6742	0.6803				No	No	No	No	No	No	Unclear
3D-CNN-SPP: A Patient Risk Prediction System From Electronic Health Records via 3D CNN and Spatial Pyramid Pooling	2021	Word2Vec	Sparse matrix 3 dimensions (patient, codes, time)	CNN	Unknown		Unclear	Yes	Diabetes	Heart failure				7980	7140			IBM Watson Research center	IBM Watson Research center			ICD-9		Unknown	Unknown	Unknown	US	No	IBM Watson Research center	Vital signs, Demographic data, Medications, Allergies, Smoking status	Yes as day	Accuracy, AUROC		Diabetes	7980	Unknown	0.9955	0.9999					No	No	No	No	No	Yes	Low
A deep attention model to forecast the Length Of Stay and the in-hospital mortality right on admission from ICD codes and demographic data	2021	Cui2Vec	Sequence of codes	GRU	ICU		Yes	Yes	Length of stay	Mortality				47796	47796			MIMIC-III	MIMIC-III			ICD-9		Unknown	Unknown	2001 to 2012	US	Yes	MIMIC-III	Demographic data, Free text diagnosis, Procedures	No	Accuracy, AUROC, AUPRC, F1, Kappa	Unclear	Mortality	47796	Unknown	0.86	0.872	0.52				No	No	No	No	No	Yes	Low
A deep learning model to predict knee osteoarthritis based on nonimage longitudinal medical record	2021		Sparse matrix 3 dimensions (patient, codes, time)	CNN	Admission		Yes	Yes	Risk of OA knee					1201058				Taiwan National Health Insurance Research Database				ICD-9-CM		1726	Yes	1999 to 2013	Taiwan	No	Taiwan National Health Insurance Research Database	Demographic data, Medications	Yes as week	AUROC, Sensitivity, Specificity, Precision	No	Risk of OA knee	1201058	1726		0.97		0.8			No	No	No	No	No	No	Low
APEHR: Automated Prognosis in Electronic Health Records using multi-head self-attention	2021		Sparse matrix 3 dimensions (patient, codes, time)	Transformers	Admission	ICU	Yes	Yes	Next visit diagnosis									MIMIC-III	InCor			ICD-9	ICD-10	Unknown	Unknown	Unknown	US, Brazil	Yes and No	MIMIC-III, InCor	No	No	Recall, Precision, AUC	Yes	Next visit diagnosis	Unknown	Unknown		0.94		0.81			No	No	No	No	No	No	Unclear
Bidirectional Representation Learning from Transformers Using Multimodal Electronic Health Record Data to Predict Depression	2021		Sequence of codes	Transformers	Patient visits		Yes	Yes	Depression				45680	10148				Unknown				ICD-9		12460	Yes	2006 to 2013	Unknown	Unknown	Unknown	Demographic data, Visit	No	AUROC, AUPRC	Yes	Depression	10148	12460		0.85	0.78				No	No	No	No	No	Yes	Low
Cardiac Complication Risk Profiling for Cancer Survivors via Multi-View Multi-Task Learning	2021	CNN and GRU	Mixed representation	Transformers	Patient visits		Yes	Yes	Cardiac complication risk					39736				Truven Health MarketScan				ICD-10		1188	Yes	2012 to 2017	US	No	Truven Health MarketScan	Demographic data	Yes as day	AUROC	Yes	Cardiac complication risk	39736	1188		0.816					No	No	No	No	No	Yes	Low
Decoder Transformer for Temporally-Embedded Health Outcome Predictions	2022	Autoencoder	Sequence of codes	Transformers	Patient visits		Yes	Yes	Next visit diagnosis					66906				Canadian EHR				ICD-10		81400	No	2006 to 2017	Canada	No	Four hospital in Canada	Demographic data, Medicine/treatment	Yes	Precision and Recall	Yes	Next visit diagnosis	66906	81400							No	No	No	No	No	No	Low
High-Risk Prediction of Cardiovascular Diseases via Attention-Based Deep Neural Networks	2019		Sequence of visit embedding	LSTM	Patient visits		Yes	Yes	Risk of CVDs					166746				Xiangya Medical dataset				ICD-10		1504	Yes	2010 to 2017	China	No	Xiangya Medical dataset	Demographic data, Patient type, Hospital visit times, Surgery history	No	Recall, Precision, F1, AUROC	Yes	Risk of CVDs	166746	1504		0.8375		0.674	0.8149	0.7378	No	No	No	No	No	No	Low
Identifying risk of opioid use disorder for patients taking opioid medications with deep learning	2021		Sequence of visit embedding	LSTM	Patient visits		Yes	Unclear	Opioid use disorder					5183566				Cerner Health Facts				ICD-9		1468	Yes	2008 to 2017	US	No	Cerner Health Facts	Procedures, Laboratory tests, Medications, Clinical events, Demographic data	No	AUROC, Precision, Recall, F1	Yes	Opioid use disorder	5183566	1468		0.9491					No	No	No	No	No	No	Low
Interpretable disease prediction using heterogeneous patient records with self-attentive fusion encoder	2021	Word2Vec	Sequence of visit embedding	GRU	Patient visits		Unclear	Unclear	CVDs					865734				NHIS-NSC				ICD-10		3130	Yes	2007 to 2013	Korea	No	NHIS-NSC	Medications, Demographic data	No	AUROC, AUPRC	Yes	CVDs	865734	3130		0.839	0.661				No	No	No	No	No	Yes	Low
Interpretable time-aware and co-occurrence-aware network for medical prediction	2021	Transformers	Sequence of codes	GRU	ICU		Yes	Yes	Mortality	Readmission	Sepsis	Heart failure		7537				MIMIC-III				ICD-9		4893	No	2001 to 2012	US	Yes	MIMIC-III	No	Yes	AUROC, AUPRC, Accuracy	Yes	Sepsis	7537	4893		0.8433	0.8233				No	No	No	No	No	Yes	Low
Multi-disease prediction using LSTM recurrent neural networks	2021		Sequence of codes	LSTM	Patient visits		Yes	Yes	Next visit diagnosis					210590				Chinese EHR				ICD-10		3302	Yes	2007 to 2016	China	No	Southeast China	Disease types, Demographic data	Yes	AUROC, Precision, Recall, F1	Yes	Next visit diagnosis	210590	3302		0.89		0.92	0.842	0.879	No	No	No	No	No	No	Low
Multi-relational EHR representation learning with infusing information of Diagnosis and Medication	2021	Graph neural network	Sequence of visit embedding	CNN	ICU		Yes	Yes	Next visit diagnosis					6487				MIMIC-III						6011	Unknown	2001 to 2012	US	Yes	MIMIC-III	Medications	No	Accuracy	No	Next visit diagnosis	6487	Unknown	0.6102						No	No	No	No	No	Yes	Low
Self-Supervised Graph Learning With Hyperbolic Embedding for Temporal Health Event Prediction	2021	Graph neural network	Mixed representation	Multilayer perceptron	ICU		Yes	Yes	Next visit diagnosis	Heart failure				7493	9408			MIMIC-III	eICU			ICD-9		4880, 686	Unknown	2001 to 2012 and unknown	US	Yes	MIMIC-III, eICU	No	No	AUROC, F1	Yes	Heart failure	7493	4880		0.8604				0.7427	No	No	No	No	No	Yes	Low
Sequential Diagnosis Prediction with Transformer and Ontological Representation	2021	Graph neural network	Sequence of visit embedding	Transformers	ICU		Yes	Yes	Next visit diagnosis					7499	73452			MIMIC-III	MIMIC-IV			ICD-9		4880, 9165	No	2001 to 2012 and 2008 to 2019	US	Yes	MIMIC-III, MIMIC-IV	No	Yes	Accuracy		Next visit diagnosis	73452	9165	0.9032						No	No	No	No	No	No	Low
Time-Aware Multi-Type Data Fusion Representation Learning Framework for Risk Prediction of Cardiovascular Diseases	2021		Sequence of visit embedding	Bi-LSTM-CNN	Patient visits		Unclear	Yes	CVDs					108426				Xiangya Medical dataset						Unknown	Unknown	2010 to 2019	China	No	Xiangya Medical dataset	Medications, Laboratory tests, Examination	Yes	Recall, Precision, F1, AUROC	Yes	CVDs	108426	Unknown		0.9373		0.8775	0.8844	0.8806	No	No	No	No	No	No	Low
Transformer-based Multi-target Regression on Electronic Health Records for Primordial Prevention of Cardiovascular Disease	2022		Sequence of codes	Transformers	Patient visits		Yes	Yes	Risk of CVDs					6993				All of Us Research Program				Unknown		1069	Yes	Unknown	US	No	All of Us Research Program	Demographic data	Yes as age	MSE	Yes	Risk of CVDs	6993	1069							No	No	No	No	No	No	Low
CEHR-BERT: Incorporating temporal information from structured EHR data to improve prediction tasks	2021		Sequence of codes	Transformers	Patient visits		Yes	Yes	Heart failure	Mortality	Diabetes	Hospitalization		97758	207919	114564	590578	CUIMC-NYP	CUIMC-NYP	CUIMC-NYP	CUIMC-NYP	ICD-9		Unknown	Unknown	Unknown	US	No	CUIMC-NYP	Medications, Procedures, Age	Yes as month	AUROC, AUPRC	Yes	Mortality	207919	Unknown		0.946	0.527				No	No	No	No	No	No	Low
Med-BERT: pretrained contextualized embeddings on large-scale structured electronic health records for disease prediction	2021		Sequence of codes	Transformers	Patient visits		Yes	Yes	Heart failure	Cancers			28490650	672647	29405	42721		Cerner Health Facts	Cerner Health Facts	Truven Health MarketScan		ICD-9	ICD-10	26427, 13071, 7002	No	2000 to 2017 and 2011 to 2015	US	No	Cerner Health Facts, Truven Health MarketScan	No	No	AUROC	Yes	Heart failure	672647	26427		0.8539					No	No	No	No	Yes	No	Low
An Explainable Transformer-Based Deep Learning Model for the Prediction of Incident Heart Failure	2022		Sequence of codes	Transformers	Patient visits		Yes	Yes	Heart failure				1609024	100071				CPRD				CALIBER codes		727	Yes	1985 to 2015	UK	No	CPRD	Medications, Age, Calendar year	Yes as year	AUROC, AUPRC	Yes	Heart failure	100071	727		0.93	0.69				No	No	No	No	No	Yes	Low
An interpretable outcome prediction model based on electronic health records and hierarchical attention	2022		Sequence of visit embedding	LSTM	ICU		Yes	Yes	Mortality					46520				MIMIC-III				ICD-9		1071	Yes	Not reported	US	Yes	MIMIC-III	No	No	Accuracy, AUROC, F1	No	Mortality	46520	1071	0.842	0.863				0.601	No	No	No	No	No	Yes	Low
AttentionHCare: Advances on computer-aided medical prognosis using attention-based neural networks	2022		Sparse matrix 3 dimensions (patient, codes, time)	LSTM	ICU		Yes	Yes	Next visit diagnosis					16915	36496			MIMIC-III	MIMIC-IV			ICD-9	ICD-10	1127, 9722	Yes	2001 to 2012, 2011 to 2019	US	Yes	MIMIC-III, MIMIC-IV	No	No	Recall, Precision, AUROC, F1	Yes	Next visit diagnosis	16915	1127		0.96		0.8	0.74	0.55	No	No	No	No	No	Yes	Low
CATNet: Cross-event attention-based time-aware network for medical event prediction	2022	Visit-level attention	Sequence of visit embedding	Transformers	ICU		Yes	Yes	Next visit diagnosis	Mortality				5438	9215			MIMIC-III	eICU			ICD-9	Unknown	2456, 2896	Yes	2001 to 2012 and 2014 to 2015	US	Yes	MIMIC-III, eICU	Medications, Laboratory tests, Clinical events, Demographic data	Yes	AUROC, AUPRC, Recall	Yes	Mortality	5438	2456		0.6821	0.3996				No	No	No	No	No	Yes	Low
DeepMPM: a mortality risk prediction model using longitudinal EHR data	2022	Word2Vec	Sequence of visit embedding	LSTM	ICU		Yes	Yes	Mortality					7491				MIMIC-III				ICD-9		2337	Yes	2001 to 2012	US	Yes	MIMIC-III	Admission type	Yes as day	AUROC, precision, recall, F1	Yes	Mortality	7491	2337		0.8501			0.7987	0.7824	No	No	No	No	No	Yes	Low
DL-BERT: a time-aware double-level BERT-style model with pre-training for disease prediction	2022		Sequence of codes	Transformers	ICU		Yes	Yes	Next visit diagnosis	New onset of diseases			303398	30550				MIMIC-III, MIMIC-IV				ICD-9		13498	No	2001 to 2012 and 2008 to 2018	US	Yes	MIMIC-III, MIMIC-IV	Procedures	Yes	Precision, Recall	Yes	New onset of diseases	30550	13498				0.248	0.667		No	No	No	No	No	No	Low
EHR2HG: Modeling of EHRs Data Based on Hypergraphs for Disease Prediction	2022	Graph neural network	Sequence of visit embedding	GRU	ICU		Yes	Yes	Next visit diagnosis					7125				MIMIC-III				ICD-9		Unknown	Unknown	2001 to 2012	US	Yes	MIMIC-III	No	No	F1, Recall	No	Next visit diagnosis	7125	Unknown					0.4709	0.2132	No	No	No	No	No	No	Low
Feature-Guided Logical Perception Network for Health Risk Prediction	2022		Mixed representation	Logical perception	ICU		Yes	Yes	Next visit diagnosis	Mortality				25169	10347			MIMIC-III	MIMIC-III			ICD-9		5529, 3974	Unknown	2001 to 2012	US	Yes	MIMIC-III	Medications, Procedures	No	Accuracy, Precision, Recall, F1	No	Mortality	10347	3974	0.9155					0.5888	No	No	No	No	No	No	Low
Fusion of sequential visits and medical ontology for mortality prediction	2022	Graph neural network	Sequence of visit embedding	GRU	ICU		Yes	Yes	Mortality					39690	31572	23814	15876	MIMIC-III	MIMIC-III	MIMIC-III	MIMIC-III	ICD-9		Unknown	Yes	2001 to 2012	US	Yes	MIMIC-III	Demographic data, Procedures, Medications, Vital signs	No	AUROC, F1, Precision, Sensitivity, Specificity	Yes	Mortality	39690	Unknown		0.994					No	No	No	No	No	No	Low
Predicting emergency department utilization among children with asthma using deep learning models	2022		Sequence of visit embedding	RNN	Patient visits		Yes	Yes	Emergency visit					87413				Cerner Health Facts				ICD-9		1106	Yes	2000 to 2013	US	No	Cerner Health Facts	No	No	AUROC, AUPRC, F1	Yes	Emergency visit	87413	1106		0.85	0.74			0.67	No	No	No	No	No	No	Low
Predicting Outcomes for Cancer Patients with Transformer-Based Multi-task Learning	2022		Sequence of visit embedding	Transformers	Patient visits		Yes	Yes	Next visit diagnosis	Readmission				2070	20953			MIMIC-III	MIMIC-IV					3228, 6939	Yes	2001 to 2012 and 2008 to 2019	US	Yes	MIMIC-III, MIMIC-IV	No	No	AUROC, F1	Yes	Readmission	20953	6939						0.4162	No	No	No	No	No	No	Low
PredictPTB: an interpretable preterm birth prediction model using attention-based recurrent neural networks	2022		Sequence of visit embedding	RNN	Patient visits		Yes	Unclear	Preterm birth					222436				Cerner Health Facts				ICD-9	ICD-10	Unknown	Unknown	2000 to 2017	US	No	Cerner Health Facts	Procedures, Medications, Laboratory tests	No	AUROC, AUPRC, sensitivity, specificity	Yes	Preterm birth	222436	Unknown		0.822	0.404				No	No	No	No	No	Yes	Low
RetainEXT: Enhancing Rare Event Detection and Improving Interpretability of Health Records using Temporal Neural Networks	2022		Sequence of visit embedding	RNN	Patient visits		Yes	Yes	COVID-19 hospitalisation					4348				SAIL databank				Read codes		Unknown	Unknown	2009 to 2020	UK	No	SAIL databank	Demographic data	Yes	AUROC, F1, Sensitivity, Specificity	No	COVID-19 hospitalisation	4348	Unknown		0.824				0.62	No	No	No	No	No	Yes	High
Sequential machine learning in prediction of common cancers	2022		Sparse matrix 3 dimensions (patient, codes, time)	LSTM and GRU	Patient visits		Yes	Yes	Lung cancer	Breast cancer	Cervix uteri cancer	Liver cancer		28038	12498	1748	8322	HCUP SID California	HCUP SID California	HCUP SID California	HCUP SID California	ICD-9		7024, 6244, 4166, 5713	No	2003 to 2011	US	No	HCUP SID California	No	No	Accuracy, AUROC, Recall, Specificity, Precision, F1	Yes	Liver cancer	8322	5713	0.88	0.94		0.87		0.87	No	Yes	No	No	No	No	Low
Similarity-Aware Collaborative Learning for Patient Outcome Prediction	2022	Cosine Similarity	Mixed representation	LSTM	ICU		Yes	Yes	Mortality					25169	10347			MIMIC-III				ICD-9		7532, 5493	No	2001 to 2012	US	Yes	MIMIC-III	Medications, Procedures	No	Precision, Recall, AUROC, Accuracy, F1	No	Heart failure	10347	5493	0.921	0.9221				0.5934	No	No	No	No	No	No	Unclear
Validation of risk prediction models applied to longitudinal electronic health record data for the prediction of major cardiovascular events in the presence of data shifts	2022		Sequence of codes	Transformers	Patient visits		Yes	Yes	Heart failure	Stroke	Coronary heart disease			954983	983086	1003554		CPRD	CPRD	CPRD		CALIBER codes		6366	No	1985 to 2015	UK	No	CPRD	Age	Yes as age	AUROC, AUPRC	Yes	Stroke	983086	6366		0.957	0.897				No	No	No	Yes	Yes	Yes	Low
An integrated LSTM-HeteroRGNN model for interpretable opioid overdose risk prediction	2023	Graph neural network	Sequence of codes	LSTM	Unknown		Yes	Yes	Opioid overdose					5231614				Cerner Health Facts				ICD-10		1185	Yes	2008 to 2017	US	No	Cerner Health Facts	Medications, Laboratory tests, Clinical events, Demographic data	No	Precision, Recall, F1, AUROC	Yes	Opioid overdose	5231614	1185		0.8969		0.8182	0.7856	0.8006	No	No	No	No	No	Yes	Low
EHR foundation models improve robustness in the presence of temporal distribution shift	2023		Sparse matrix 3 dimensions (patient, codes, time)	Transformers	Admission	ICU	Yes	Yes	Mortality	Long lengh of stay	Readmission	ICU admission	546592	211230				Stanford medical center				ICD-10		Unknown	Unknown	2009 to 2021	US	No	Stanford medical center	Demographic data, Laboratory tests, Procedures, Medications	Yes	AUROC, AUPRC	Yes			Unknown							No	No	No	Yes	No	No	Low
Heart failure disease prediction and stratification with temporal electronic health records data using patient representation	2023	GRU	Sequence of visit embedding	Transformers	ICU		No	No	Heart failure					7149				MIMIC-III				ICD-9		428	Yes	2001 to 2012	US	Yes	MIMIC-III	Demographic data, Laboratory tests, Procedures, Medications	No	Accuracy, AUROC, F1	Yes	Heart failure	7149	428	0.78	0.7198				0.7671	No	No	No	No	No	No	Low
Hi-BEHRT: Hierarchical Transformer-Based Model for Accurate Prediction of Clinical Events Using Multimodal Longitudinal Electronic Health Records	2023		Sequence of codes	Transformers	Patient visits		Yes	Yes	Heart failure	Diabetes	Chronic kidney disease	Stroke		1975630	1885924	1889925	1730828	CPRD	CPRD	CPRD	CPRD	ICD-10		3683	Yes	1985 to 2015	UK	No	CPRD	Medications, Procedures, Laboratory tests, Blood pressure, Drinking status, Smoking status, BMI	No	AUROC, AUPRC	Yes	Heart failure	1975630	3683		0.96	0.77				No	Yes	No	No	No	No	Low
Machine Learning Approaches for Predicting Psoriatic Arthritis Risk Using Electronic Medical Records: Population-Based Study	2023		Sparse matrix 3 dimensions (patient, codes, time)	CNN	Patient visits		Yes	Yes	Psoriatic arthritis					2215				NHIRD				ICD-9-CM		1098	Yes	1999 to 2013	Taiwan	No	NHIRD	Medications	Yes	AUROC, Sensitivity, Specificity, PPV, NPV	Yes	Psoriatic arthritis	2215	1098		0.7					No	No	No	No	No	Yes	High
[truncated: 8 more columns]

## Sheet: Table
Title	Year	Data representation	Main model architecutres	Prediction	Additional features	Time information	Performance	Overall - ROB	Overall - App
n2c2 shared task on adverse drug events and medication extraction in electronic health records
Deep Patient: An Unsupervised Representation to Predict the Future of Patients from the Electronic Health Records	2016	Sparse matrix 3 dimensions (patient, codes, time)	Autoencoders	New onset of diseases	Demographic data, Medications, Procedures, Laboratory tests, Clinical text	No	Accuracy, AUROC, F1	Unclear	Low
A clinically applicable approach to continuous prediction of future acute kidney injury
A comprehensive evaluation for the prediction of mortality in intensive care units with LSTM networks: patients with cardiovascular disease
A customizable deep learning model for nosocomial risk prediction from critical care notes with indirect supervision
A Deep Artificial Neural Network-Based Model for Prediction of Underlying Cause of Death From Death Certificates: Algorithm Development and Validation
Deepr: A Convolutional Net for Medical Records	2016	Sequence of codes	CNN	Readmission	No	Yes as month	Accuracy	High	Unclear
A Deep Learning Approach to Predict Neonatal Encephalopathy from Electronic Health Records
Doctor AI: Predicting Clinical Events via Recurrent Neural Networks	2016	Sequence of visit embedding	GRU	Next visit diagnosis	Medications, Procedures	Yes	Recall	High	Unclear
A hierarchical multilabel graph attention network method to predict the deterioration paths of chronic hepatitis B patients
A hybrid method of recurrent neural network and graph neural network for next-period prescription prediction
A Hybrid Model for Family History Information Identification and Relation Extraction: Development and Evaluation of an End-to-End Information Extraction System
A hybrid Neural Network Model for Joint Prediction of Presence and Period Assertions of Medical Events in Clinical Notes
A Hybrid Residual Network and Long Short-Term Memory Method for Peptic Ulcer Bleeding Mortality Prediction
A machine learning model to predict the risk of 30-day readmissions in patients with heart failure: a retrospective analysis of electronic medical records data
A maintenance hemodialysis mortality prediction model based on anomaly detection using longitudinal hemodialysis data
A method for the early prediction of chronic diseases based on short sequential medical data
A Multi-Headed Transformer Approach for Predicting the Patient's Clinical Time-Series Variables From Charted Vital Signs
A Multiparametric Fusion Deep Learning Model Based on DCE-MRI for Preoperative Prediction of Microvascular Invasion in Intrahepatic Cholangiocarcinoma
A Multi-Task Framework for Monitoring Health Conditions via Attention-based Recurrent Neural Networks
A natural language processing and deep learning approach to identify child abuse from pediatric electronic medical records
A pilot study investigating the feasibility of using a fully automatic software to assess the renal and PADUA score
A risk factor attention-based model for cardiovascular disease prediction
A simulated prospective evaluation and comparison of a deep learning model for real-time prediction of adverse outcomes from electronic health record data
A Simulated Prospective Evaluation of a Deep Learning Model for Real-Time Prediction of Clinical Deterioration Among Ward Patients
A study of deep learning approaches for medication and adverse drug event extraction from clinical text
A Treatment Engine by Predicting Next-Period Prescriptions
Accessing Artificial Intelligence for Clinical Decision-Making
ACCURATE PREDICTION OF ALL-CAUSE MORTALITY IN PATIENTS WITH NAFLD USING LONGITUDINAL ELECTRONIC HEALTH RECORDS AND RNA SEQUENCING
ADADIAG: Adversarial Domain Adaptation of Diagnostic Prediction with Clinical Event Sequences
Adverse Drug Event Detection from Electronic Health Records Using Hierarchical Recurrent Neural Networks with Dual-Level Embedding
AEFNet: Adaptive Scale Feature Based on Elastic-and-Funnel Neural Network for Healthcare Representation
AI predicts risk of pancreatic cancer from disease trajectories using real-world electronic health records (EHRs) from Denmark and the USA
All-cause mortality prediction in T2D patients with iTirps
An Adversarial Domain Separation Framework for Septic Shock Early Prediction Across EHR Systems
DeepCare: A Deep Dynamic Memory Model for Predictive Medicine	2017	Sequence of codes	LSTM	Readmission	Procedures, Medications, Admission type	Yes as day	F1	High	Unclear
Dipole: Diagnosis Prediction in Healthcare via Attention-based Bidirectional Recurrent Neural Networks	2017	Sequence of visit embedding	GRU	Next visit diagnosis	Procedures	No	Accuracy	High	Unclear
An individualized medication model of sodium valproate for patients with bipolar disorder based on machine learning and deep learning techniques
GRAM: Graph-based Attention Model for Healthcare Representation Learning	2017	Sequence of visit embedding	RNN	Next visit diagnosis, Heart Failure	No	No	Accuracy, AUROC	High	Low
Interpretable Predictions of Clinical Outcomes with An Attention-based Recurrent Neural Network	2017	Sequence of codes	GRU	Mortality	No	No	AUROC, F1, MCC	High	Unclear
Using recurrent neural network models for early detection of heart failure onset	2017	Sequence of codes	GRU	Heart failure	Medications, Procedures	Yes	AUROC	High	Low
RETAIN: An Interpretable Predictive Model for Healthcare using Reverse Time Attention Mechanism	2017	Sequence of visit embedding	RNN	Heart failure	Medications, Procedures	Yes	AUROC	High	Low
Analysis of Adverse Drug Reactions Identified in Nursing Notes Using Reinforcement Learning
Personalized disease prediction using a CNN-based similarity learning method	2017	Sparse matrix 3 dimensions (patient, codes, time)	CNN	Diabetes, Obesity, COPD	No	No	Accuracy	High	Unclear
ANALYSIS OF MEDICAL IMAGE DATA BY DEEP CONVOLUTION TECHNIQUES AND KERNEL DENSITY ESTIMATION
Analysis of the Impact of Medical Features and Risk Prediction of Acute Kidney Injury for Critical Patients Using Temporal Electronic Health Record Data With Attention-Based Neural Network
Analyzing historical diagnosis code data from NIH N3C and RECOVER Programs using deep learning to determine risk factors for Long Covid
An Effective Patient Representation Learning for Time-series Prediction Tasks Based on EHRs	2018	Sequence of visit embedding	RNN	Mortality, Comorbidity prediction	Demographic data, Laboratory tests, Medications, Procedures	No	Accuracy, AUC, F1 score	High	Low
Application of a time-series deep learning model to predict cardiac dysrhythmias in electronic health records
APPLICATION OF DEEP LEARNING MODELS TO PREDICT PROGRESSION TO CIRRHOSIS AMONG VETERANS WITH CHRONIC HEPATITIS C
Application of deep learning to predict the low serum albumin in new hemodialysis patients
APPLYING ARTIFICIAL INTELLIGENCE LEVERAGING EHR'S TO PREDICT THE RISK OF CELIAC DISEASE
Artificial intelligence in cancer research and precision medicine
Assessment of a Deep Learning Model Based on Electronic Health Record Data to Forecast Clinical Outcomes in Patients With Rheumatoid Arthritis
Assessment of a deep learning model based on three-year longitudinal electronic health record data for predicting severe hypoglycemia in patients with type 2 diabetes
Assessment of a Deep Learning Model to Predict Hepatocellular Carcinoma in Patients with Hepatitis C Cirrhosis
Assistant diagnosis with Chinese electronic medical records based on CNN and BiLSTM with phrase-level and word-level attentions
Attack-agnostic Adversarial Detection on Medical Data Using Explainable Machine Learning
ATTAIN: Attention-based Time-Aware LSTM Networks for Disease Progression Modeling
Attend and Diagnose: Clinical Time Series Analysis Using Attention Models
Attention-based Memory Fusion Network for Clinical Outcome Prediction using Electronic Medical Records
Interpretable Prediction of Vascular Diseases from Electronic Health Records via Deep Attention Networks	2018	Sequence of visit embedding	RNN	CVDs	Medications	Yes	Sensitivity, Specificity, positive predictive value, F1 score, AUROC	High	Unclear
Automated assessment of longitudinal biomarker changes at abdominal CT: correlation with subsequent cardiovascular events in an asymptomatic adult screening cohort
AUTOMED: Automated Medical Risk Predictive Modeling on Electronic Health Records
Interpretable Representation Learning for Healthcare via Capturing Disease Progression through Time	2018	Sequence of visit embedding	RNN	Next visit diagnosis	Procedures	Yes	Accuracy, F1	High	High
MiME: Multilevel Medical Embedding of Electronic Health Records for Predictive Healthcare	2018	Sequence of visit embedding	GRU and CNN	Heart failure, Next visit diagnosis	Medications, Procedures	No	AUROC, PRAUC	High	Low
Pairwise-Ranking based Collaborative Recurrent Neural Networks for Clinical Event Prediction	2018	Sequence of visit embedding	RNN	Next visit diagnosis	Procedures	Yes	Recall, AUROC	High	Unclear
Bimodal learning via trilogy of skip-connection deep networks for diabetic retinopathy risk progression identification
Biomedical Named Entity Recognition Based on MCBERT
Predicting Clinical Visits Using Recurrent Neural Networks and Demographic Information	2018	Sequence of visit embedding	GRU	Next visit diagnosis	Medications, Demographic data	No	Precision, F1	High	Unclear
Burden of infections on older patients presenting to general practice: a registry-based study
Using recurrent neural networks to predict colorectal cancer among patients	2018	Sequence of visit embedding	LSTM	Colorectal Cancer	Medications, Laboratory tests	Yes as day	AUROC	Low	Low
KAME: Knowledge-based Attention Model for Diagnosis Prediction in Healthcare	2018	Sequence of visit embedding	LSTM	Next visit diagnosis	No	Yes as week	Accuracy, Precision	High	Unclear
CATAN: Chart-aware temporal attention network for adverse outcome prediction
Patient2Vec: A Personalized Interpretable Deep Representation of the Longitudinal Electronic Health Record	2018	Sequence of visit embedding	GRU	Hospitalization	Demographic data	No	AUROC, sensitivity, specificity, F2	Unclear	Low
CCAE: Cross-field categorical attributes embedding for cancer clinical endpoint prediction
Combining patient visual timelines with deep learning to predict mortality
Combining structured and unstructured data for predictive models: a deep learning approach
Comparing two machine learning approaches in predicting lupus hospitalization using longitudinal data
Comparison of Machine Learning Algorithms for Predicting Hospital Readmissions and Worsening Heart Failure Events in Patients With Heart Failure With Reduced Ejection Fraction: Modeling Study
Computational Phenotype Discovery Using Unsupervised Feature Learning over Noisy, Sparse, and Irregular Clinical Data
ConCare: Personalized Clinical Feature Embedding via Capturing the Healthcare Context
Context-Aware Health Event Prediction via Transition Functions on Dynamic Disease Graphs
Context-Based, Predictive Access Control to Electronic Health Records
Continuous Prediction of Mortality During AKI Renal Replacement Therapy (RRT): A Deep Learning Approach
Contrastive Learning Improves Critical Event Prediction in COVID-19 Patients
COPER: Continuous Patient State Perceiver
Counterfactual Explanations for Survival Prediction of Cardiovascular ICU Patients
Cracking the Sepsis Code: Assessing Time Series Nature of EHR Data, and Using Deep Learning for Early Sepsis Prediction
Crystal Bone: Personalized, Short-term Fracture Risk Prediction with Natural Language Processing Methods
Predicting the Risk of Heart Failure With EHR Sequential Data Modeling	2018	Sequence of codes	LSTM	Heart failure	No	No	AUROC, PRAUC, F1	High	Unclear
Data analytics and clinical feature ranking of medical records of patients with sepsis
Data-driven longitudinal characterization of neonatal health and morbidity
DBNet: A Novel Deep Learning Framework for Mechanical Ventilation Prediction Using Electronic Health Records
An Interpretable Disease Onset Predictive Model Using Crossover Attention Mechanism From Electronic Health Records	2019	Sequence of codes	LSTM	Next visit diagnosis	Medications	No	Accuracy, Recall, Precision, F1	High	Unclear
Deep and machine learning models to improve risk prediction of cardiovascular disease using data extraction from electronic health records
Deep Diabetologist: Learning to Prescribe Hypoglycemic Medications with Recurrent Neural Networks
Deep Dynamic Patient Similarity Analysis: Model Development and Validation in ICU
Deep EHR Spotlight: a Framework and Mechanism to Highlight Events in Electronic Health Records for Explainable Predictions
Deep Learning Analysis of Polish Electronic Health Records for Diagnosis Prediction in Patients with Cardiovascular Diseases
Deep learning for electronic health records: A comparative review of multiple deep neural architectures
Deep Learning for Predicting Congestive Heart Failure
Deep learning for temporal data representation in electronic health records: A systematic review of challenges and methodologies
Deep Learning from Heterogeneous Sequences of Sparse Medical Data for Early Prediction of Sepsis
Deep learning on time series laboratory test results from electronic health records for early detection of pancreatic cancer
Deep Learning Prediction of Mild Cognitive Impairment using Electronic Health Records
Deep Learning Predicts Extreme Preterm Birth from Electronic Health Records
Deep Learning-Based Discrete Calibrated Survival Prediction
Deep Learning-Based Recurrent Delirium Prediction in Critically Ill Patients
Deep Multi-Modal Transfer Learning for Augmented Patient Acuity Assessment in the Intelligent ICU
Deep Patient Similarity Learning for Personalized Healthcare	2018		CNN		No	No	Accuracy, Recall, Precision, F1	Unclear	Unclear
Analysis and prediction of unplanned intensive care unit readmission using recurrent neural networks with long short-term memory	2019	Sparse matrix 3 dimensions (patient, codes, time)	LSTM	Readmission	Vital signs, Demographic data	Yes as hour	AUC, Recall	Unclear	Unclear
Deep Phenotyping of Chinese Electronic Health Records by Recognizing Linguistic Patterns of Phenotypic Narratives With a Sequence Motif Discovery Tool: Algorithm Development and Validation
Deep Sequential Models for Suicidal Ideation From Multiple Source Data
Bi-Dimensional Representation of Patients for Diagnosis Prediction	2019	Sequence of visit embedding	RNN	Next visit diagnosis	Physical symtoms, Medications	No	Precision	High	Unclear
DeepEnroll: Patient-Trial Matching with Deep Embedding and Entailment Prediction
Deep-Learning Based Predictive Model for Patients with Positive MRSA Cultures Using Time-Series Electronic Health Records
Deep-learning-assisted analysis of echocardiographic videos improves predictions of all-cause mortality
Deeply-personalized medicine: Bringing deep learning to sepsis care
CAMP: Co-Attention Memory Networks for Diagnosis Prediction in Healthcare	2019	Sequence of visit embedding	GRU	Next visit diagnosis	Demographic data	No	Recall, Precision	High	Unclear
High-Risk Prediction of Cardiovascular Diseases via Attention-Based Deep Neural Networks	2019	Sequence of visit embedding	LSTM	Risk of CVDs	Demographic data, Patient type, Hospital visit times, Surgery history	No	Recall, Precision, F1, AUROC	Low	Low
DeepSOFA: A Continuous Acuity Score for Critically III Patients using Clinically Interpretable Deep Learning
Detection and Prevention of Virus Infection
Developing neural network models for early detection of cardiac arrest in emergency department
Development and multimodal validation of a substance misuse algorithm for referral to treatment using artificial intelligence (SMART-AI): a retrospective deep learning study
Development and Validation of a Deep Learning Algorithm for Mortality Prediction in Selecting Patients with Dementia for Earlier Palliative Care Interventions
Development and Validation of a Deep Learning Model for Earlier Detection of Cognitive Decline From Clinical Notes in Electronic Health Records
Development of an algorithm using natural language processing to identify metastatic breast cancer patients from clinical notes
Diagnosis Prediction via Medical Context Attention Networks Using Deep Generative Modeling					Demographic data
Dimensionality reduction and ensemble of LSTMs for antimicrobial resistance prediction
Incorporating medical code descriptions for diagnosis prediction in healthcare	2019	Sequence of visit embedding	Graph neural network	Next visit diagnosis	No	No	Precision, Accuracy	High	Unclear
Interpreting patient-Specific risk prediction using contextual decomposition of BiLSTMs: application to children with asthma	2019	Sequence of visit embedding	LSTM	Asthma	No	No	AUROC	High	Low
MetaPred: Meta-Learning for Clinical Risk Prediction with Limited Patient Electronic Health Records	2019	Sequence of visit embedding	LSTM and CNN	MCI, Alzheimer's Disease, Parkinson's Disease	No	No	AUROC, F1	High	Unclear
Dr Agent: Clinical predictive model via mimicked second opinions
Dynamic and explainable machine learning prediction of mortality in patients in the intensive care unit: a retrospective study of high-frequency data in electronic patient records
Early detection of sepsis utilizing deep learning on electronic health record event sequences
Early Diagnosis and Prediction of Sepsis Shock by Combining Static and Dynamic Information Using Convolutional-LSTM
Early Prediction of Sepsis From Clinical Data via Heterogeneous Event Aggregation
ECG-Based Deep Learning and Clinical Risk Factors to Predict Atrial Fibrillation
Effectiveness of cascading time series models based on meteorological factors in improving health risk prediction
Readmission prediction using deep learning on electronic health records	2019	Sequence of visit embedding	LSTM	Readmission	Human-derived features, Procedures, Medications, Laboratory tests	No	AUROC, F1	High	Unclear
Representation learning for clinical time series prediction tasks in electronic health records	2019	Mixed representation	RNN-DAE	Mortality	Medications, Laboratory tests, Demographic data	No	AUROC	High	Low
Electronic Medical Record Entity Recognition via Machine Reading Comprehension and Biaffine
Embedding Electronic Health Records to Learn BERT-based Models for Diagnostic Decision Support
End-to-End Deep Learning Model for Predicting Treatment Requirements in Neovascular AMD from Longitudinal Retinal OCT Imaging
Estimating Individual Treatment Effects with Time-Varying Confounders
Explainable and efficient deep early warning system for cardiac arrest prediction from electronic health records
Explainable Uncertainty-Aware Convolutional Recurrent Neural Network for Irregular Medical Time Series
Exploiting complex medical data with interpretable deep learning for adverse drug event prediction
Facilitating the development of deep learning models with visual analytics for electronic health records
Faster Healthcare Time Series Classification for Boosting Mortality Early Warning System
Feature extraction from unequal length heterogeneous EHR time series via dynamic time warping and tensor decomposition
Time-Guided High-Order Attention Model of Longitudinal Heterogeneous Healthcare Data	2019	Sequence of visit embedding	LSTM	Mortality	Laboratory tests	No	Accuracy, AUROC, PRAUC	High	Low
Fetal birthweight prediction with measured data by a temporal machine learning method
Time-sensitive clinical concept embeddings learned from large electronic health records	2019	Sequence of visit embedding	LSTM	Heart failure	Medications, Procedures	Yes	AUROC	High	Unclear
GPU accelerated estimation of a shared random effect joint model for dynamic prediction
Analysis of electronic health records based on long short-term memory	2020	Sequence of visit embedding	LSTM	Mortality	Demographic data	No	Accuracy, Recall, F1	High	Low
Graph Neural Network-Based Diagnosis Prediction
Harnessing Big Data to Advance Treatment and Understanding of Pulmonary Hypertension
HCET: Hierarchical Clinical Embedding With Topic Modeling on Electronic Health Records for Predicting Future Depression
BEHRT: Transformer for Electronic Health Records	2020	Sequence of codes	Transformers	Next visit diagnosis, New onset of diseases	Age	No	AUROC, Precision	Low	Low
Heterogeneous Similarity Graph Neural Network on Electronic Health Records
Bidirectional Representation Learning from Transformers Using Multimodal Electronic Health Record Data to Predict Depression	2020	Sequence of codes	Transformers	Depression	Demographic data, Visit	No	AUROC, PRAUC	High	Low
BiteNet: Bidirectional Temporal Encoder Network to Predict Medical Outcomes	2020	Sequence of visit embedding	Transformers	Readmission, Next visit diagnosis	Procedures	Yes as day	PRAUC, Precision	Unclear	Low
Crystal Bone: Predicting Short-Term Fracture Risk From Electronic Health Records With Deep Learning	2020	Sequence of codes	LSTM	Fracture	Demographic data	No	AUROC, recall, specificity, precision, PRAUC	High	Unclear
ICU Mortality Prediction Using Long Short-Term Memory Networks
Identification of robust deep neural network models of longitudinal clinical measurements
HiTANet: Hierarchical Time-Aware Attention Networks for Risk Prediction on Electronic Health Records	2020	Sequence of codes	Transformers	COPD, Heart failure, Kidney Disease	No	Yes	Accuracy, Precision, Recall, F1, AUROC	High	Unclear
Identifying the Risk of Sepsis in Patients With Cancer Using Digital Health Care Records: Machine Learning-Based Approach
Improving Current Glycated Hemoglobin Prediction in Adults: Use of Machine Learning Algorithms With Electronic Health Records
Improving RNN with Attention and Embedding for Adverse Drug Reactions
INPREM: An Interpretable and Trustworthy Predictive Model for Healthcare	2020	Sequence of codes	Transformers	Next visit diagnosis, Heart failure, Diabetes, Chronic kidney disease	No	No	Precision, Accuracy, AUROC	High	Unclear
Learning latent space representations to predict patient outcomes: Model development and validation	2020	Sequence of visit embedding	LSTM	Mortality	Procedures, Laboratory tests, Medications, Clinical events, Demographic data	No	AUROC	Unclear	Unclear
Integrated Convolutional and Recurrent Neural Networks for Health Risk Prediction using Patient Journey Data with Many Missing Values
Interpretability of time-series deep learning models: a study in cardiovascular patients admitted to Intensive Care Unit
Interpretable deep learning to map diagnostic texts to ICD-10 codes
Interpretable Deep Models for ICU Outcome Prediction
LSAN: Modeling Long-term Dependencies and Short-term Correlations with Hierarchical Attention for Risk Prediction	2020	Sequence of visit embedding	Transformers and CNN	Heart failure, Kidney Disease, Dementia,	No	No	AUROC, Precision, Recall, F1	Unclear	Unclear
Multilevel Self-Attention Model and its Use on Medical Risk Prediction	2020	Sequence of visit embedding	Transformers	Next visit diagnosis	Procedures, Medications	Yes	Recall	High	Low
RAHM: Relation augmented hierarchical multi-task learning framework for reasonable medication stocking	2020	Sequence of visit embedding	LSTM	Next visit diagnosis	Medications, Procedures	No	Jaccard, PRAUC, Recall, F1	High	Low
ZiMM: A deep learning model for long term and blurry relapses with non-clinical claims data	2020	Sequence of codes	LSTM and GRU	Relapse of urinary problems	Medications, Procedures, Lenght of stay	Yes as day	Precision, AUROC, PRAUC	Low	Low
Taper: Time-aware patient ehr representation	2020	Sequence of visit embedding	Transformers	Readmission, Mortality, Length of stay, Next visit diagnosis	Demographic data, Clinical text	No	AUROC, PRAUC	Unclear	Unclear
Interpreting a recurrent neural network's predictions of ICU mortality risk
Med-BERT: pretrained contextualized embeddings on large-scale structured electronic health records for disease prediction	2020	Sequence of codes	Transformers	Heart failure, Cancers	No	No	AUROC	Low	Low
KEDOP: Keratoconus early detection of progression using tomography images
KIT-LSTM: Knowledge-guided Time-aware LSTM for Continuous Clinical Risk Prediction
Learning from Longitudinal Data in Electronic Health Record and Genetic Data to Improve Cardiovascular Event Prediction
3D-CNN-SPP: A Patient Risk Prediction System From Electronic Health Records via 3D CNN and Spatial Pyramid Pooling	2021	Sparse matrix 3 dimensions (patient, codes, time)	CNN	Diabetes, Heart failure	Vital signs, Demographic data, Medications, Allergies, Smoking status	Yes as day	Accuracy, AUROC	Unclear	Unclear
Learning Phenotypes and Dynamic Patient Representations via RNN Regularized Collective Non-Negative Tensor Factorization
Learning Temporal Relevance in Longitudinal Medical Notes
Learning the Joint Representation of Heterogeneous Temporal Events for Clinical Endpoint Prediction
Learning to Adapt Dynamic Clinical Event Sequences with Residual Mixture of Experts
Leveraging graph-based hierarchical medical entity embedding for healthcare applications
Local-Global Memory Neural Network for Medication Prediction
Longitudinal deep learning on electronic health record data to predict future rheumatoid arthritis disease activity
A deep attention model to forecast the Length Of Stay and the in-hospital mortality right on admission from ICD codes and demographic data	2021	Sequence of codes	GRU	Length of stay, Mortality	Demographic data, Free text diagnosis, Procedures	No	Accuracy, AUROC, PRAUC, F1, Kappa	High	Unclear
LSTM for septic shock: Adding unreliable labels to reliable predictions
LSTM Model for Prediction of Heart Failure in Big Data
A deep learning model to predict knee osteoarthritis based on nonimage longitudinal medical record	2021	Sparse matrix 3 dimensions (patient, codes, time)	CNN	Risk of OA knee	Demographic data, Medictions	Yes as week	AUROC, Sensitivity, Specificity, Precision	High	Low
Machine learning for early detection of sepsis: An internal and temporal validation study
Machine learning optimization of an electronic health record audit for heart failure in primary care
Machine-Learning prediction of comorbid substance use disorders in ADHD youth using Swedish registry data
MCPL-Based FT-LSTM: Medical Representation Learning-Based Clinical Prediction Model for Time Series Events	2019		LSTM		Laboratory tests	Yes	Recall, Precision	High	Low
MedAttacker: Exploring Black-Box Adversarial Attacks on Risk Prediction Models in Healthcare
Medical code prediction via capsule networks and ICD knowledge
Medication Combination Prediction via Attention Neural Networks with Prior Medical Knowledge
Medication Prediction Using Memory Augmented Heterogeneous Information Fusion Network
MERGE: A Multi-graph Attentive Representation learning framework integrating Group information from similar patients
APEHR: Automated Prognosis in Electronic Health Records using multi-head self-attention	2021	Sparse matrix 3 dimensions (patient, codes, time)	Transformers	Next visit diagnosis	No	No	Recall, Precision, AUC	High	Unclear
Cardiac Complication Risk Profiling for Cancer Survivors via Multi-View Multi-Task Learning	2021	Mixed representation	Transformers	Cardiac complication risk	Demographic data	Yes as day	AUROC	High	Low
Modeling multivariate clinical event time-series with recurrent temporal mechanisms
Modelling patient trajectories using multimodal information
Monitoring ICU Mortality Risk with A Long Short-Term Memory Recurrent Neural Network
MP3vec: A Reusable Machine-Constructed Feature Representation for Protein Sequences
MSIPA: Multi-Scale Interval Pattern-Aware Network for ICU Transfer Prediction
MUFASA: Multimodal Fusion Architecture Search for Electronic Health Records
Multi-channel fusion LSTM for medical event prediction using EHRs
Multi-channel, convolutional attention based neural model for automated diagnostic coding of unstructured patient discharge summaries
Multi-dimensional patient acuity estimation with longitudinal EHR tokenization and flexible transformer networks
Decoder Transformer for Temporally-Embedded Health Outcome Predictions	2021	Sequence of codes	Transformers	Next visit diagnosis	Demographic data, Medicine/treatment	Yes	Precision and Recall	High	Unclear
Multi-layer Facial Representation Learning for Early Prediction of Septic Shock
Identifying risk of opioid use disorder for patients taking opioid medications with deep learning	2021	Sequence of visit embedding	LSTM	Opioid use disorder	Procedures, Laboratory tests, Medications, Clinical events, Demographic data	No	AUROC, Precision, Recall, F1	Low	Low
Multi-modal Contrastive Learning for Healthcare Data Analytics
Multimodal temporal-clinical note network for mortality prediction
Multiple MACE Risk Prediction using Multi-Task Recurrent Neural Network with Attention
Interpretable disease prediction using heterogeneous patient records with self-attentive fusion encoder	2021	Sequence of visit embedding	GRU	CVDs	Medication, Demographic data	No	AUROC, AUPRC	Low	Low
Multi-scale Temporal Memory for Clinical Event Time-Series Prediction
Multi-task Learning via Adaptation to Similar Tasks for Mortality Prediction of Diverse Rare Diseases
Multitask prediction of organ dysfunction in the intensive care unit using sequential subnetwork routing
Multivariate longitudinal data for survival analysis of cardiovascular event prediction in young adults: insights from a comparative explainable study
Multivariate Time Series Missing Data Imputation Using Recurrent Denoising Autoencoder
Natural Language Processing of Clinical Notes on Chronic Diseases: Systematic Review
New onset delirium prediction using machine learning and long short-term memory (LSTM) in electronic health record
Novel Imputing Method and Deep Learning Techniques for Early Prediction of Sepsis in Intensive Care Units
OA-MedSQL: Order-Aware Medical Sequence Learning for Clinical Outcome Prediction
Interpretable time-aware and co-occurrence-aware network for medical prediction	2021	Sequence of codes	GRU	Mortality, Readmission, Sepsis, Heart failure	No	Yes	AUROC, AUPRC, Accuracy	High	Low
On Clinical Event Prediction in Patient Treatment Trajectory Using Longitudinal Electronic Health Records
Opportunities and challenges in developing deep learning models using electronic health records data: A systematic review
Opportunities and obstacles for deep learning in biology and medicine
Overtriage, Undertriage, and Value of Care after Major Surgery: An Automated, Explainable Deep Learning-Enabled Classification System
Overview of the BioCreative VI Precision Medicine Track: mining protein interactions and mutations for precision medicine
Multi-disease prediction using LSTM recurrent neural networks	2021	Sequence of codes	LSTM	Next visit diagnosis	Disease types, Demographic data	Yes	AUROC, Precision, Recall, F1	High	Low
Patient Trajectory Modelling in Longitudinal Data: A Review on Existing Solutions
Patient-level Classification on Clinical Note Sequences Guided by Attributed Hierarchical Attention
Pattern recognition and prognostic analysis of longitudinal blood pressure records in hemodialysis treatment based on a convolutional neural network
POTENTIAL USE OF ARTIFICIAL INTELLIGENCE TO ANALYZE DATA EXTRACTED FROM ELECTRONIC HEALTH RECORDS FOR DECISION ANALYTIC MODELS
PK-RNN-V: A Deep Learning Model for Vancomycin Therapeutic Drug Monitoring using Electronic Health Record Data
PPAD: A deep learning architecture to predict progression of Alzheimer's disease
Predicting 30-day all-cause hospital readmission using multimodal spatiotemporal graph neural networks
Predicting cardiovascular health trajectories in time-series electronic health records with deep learning
Predicting cardiovascular health trajectories in time-series electronic health records with LSTM models
Predicting Clinical Events by Combining Static and Dynamic Information Using Recurrent Neural Networks
Multi-relational EHR representation learning with infusing information of Diagnosis and Medication	2021	Sequence of visit embedding	CNN	Next visit diagnosis	Medications	No	Accuracy	High	Unclear
Predicting diabetes second-line therapy initiation in the Australian population via time span-guided neural attention network
Predicting early risk of chronic kidney disease in cats using routine clinical laboratory tests and machine learning
Self-Supervised Graph Learning With Hyperbolic Embedding for Temporal Health Event Prediction	2021	Mixed representation	Multilayer perceptron	Next visit diagnosis, Heart failure	No	No	AUROC, F1	High	Low
Predicting heart failure in-hospital mortality by integrating longitudinal and category data in electronic health records
Predicting hospital readmission for lupus patients: An RNN-LSTM-based deep-learning methodology
Predicting hypertension onset from longitudinal electronic health records with deep learning
Predicting inpatient medication orders from electronic health record data
Predicting Lapatinib Dose Regimen Using Machine Learning and Deep Learning Techniques Based on a Real-World Study
Predicting Opioid Overdose Risk of Patients with Opioid Prescriptions Using Electronic Health Records Based on Temporal Deep Learning
Sequential Diagnosis Prediction with Transformer and Ontological Representation	2021	Sequence of visit embedding	Transformers	Next visit diagnosis	No	Yes	Accuracy	High	Unclear
Predicting Physiological Response in Heart Failure Management: A Graph Representation Learning Approach using Electronic Health Records
Predicting post-stroke pneumonia using deep neural network approaches
Predicting Potential Bouncebacks to the Emergency Department: A Machine Learning Approach
Predicting the evolution of number of native contacts of a small protein by using deep learning approach
Prediction of Diabetic Retinopathy Using Longitudinal Electronic Health Records
Prediction of stroke outcome using natural language processing-based machine learning of radiology report of brain MRI
Prediction of Treatment Medicines With Dual Adaptive Sequential Networks
Predictive analytics for care and management of patients with acute diseases: Deep learning-based method to predict crucial complication phenotypes
Predictive Multi-level Patient Representations from Electronic Health Records
Time-Aware Multi-Type Data Fusion Representation Learning Framework for Risk Prediction of Cardiovascular Diseases	2021	Sequence of visit embedding	Bi-LSTM-CNN	CVDs	Medications, Laboratory tests, Examination	Yes	Recall, Precision, F1, AUROC	High	Unclear
Pre-training of Graph Augmented Transformers for Medication Recommendation
Probabilistic Prognostic Estimates of Survival in Metastatic Cancer Patients (PPES-Met) Utilizing Free-Text Clinical Narratives
Prognosticating clinical incidents via recurrent neural networks by using clinical doctor AI
Prognostics for Electromagnetic Relays Using Deep Learning
Transformer-based Multi-target Regression on Electronic Health Records for Primordial Prevention of Cardiovascular Disease	2021	Sequence of codes	Transformers	Risk of CVDs	Demographic data	Yes as age	MSE	High	Unclear
Rapid Response System Based on Graph Attention Network for Predicting In-Hospital Clinical Deterioration
RAPT: Pre-training of Time-Aware Transformer for Learning Robust Healthcare Representation
CEHR-BERT: Incorporating temporal information from structured EHR data to improve prediction tasks	2021	Sequence of codes	Transformers	Heart failure, Mortality, Diabetes, Hospitalization	Medications, Procedures, Age	Yes as month	AUROC, PRAUC	Unclear	Low
Real-time clinical decision support to predict and manage in-hospital acute kidney injury utilizingrecurrent neural network
Real-time prediction of organ failures in patients with acute pancreatitis using longitudinal irregular data
Recent Temporal Pattern Mining for Septic Shock Early Prediction
Reconstructing Missing EHRs Using Time-Aware Within- and Cross-Visit Information for Septic Shock Early Prediction
Recurrent neural network enhance phenotyping in heart failure with preserved ejection fraction using electronic health record
Recurrent Neural Networks Based Obesity Status Prediction Using Activity Data
Recurrent neural networks on electronic medical records to assess PICU mortality risk
An Explainable Transformer-Based Deep Learning Model for the Prediction of Incident Heart Failure	2022	Sequence of codes	Transformers	Heart failure	Medications, Age, Calendar year	Yes as year	AUROC and AUPRC	Low	Low
Research on Diagnosis Prediction of Traditional Chinese Medicine Diseases Based on Improved Bayesian Combination Model
An interpretable outcome prediction model based on electronic health records and hierarchical attention	2022	Sequence of visit embedding	LSTM	Mortality	No	No	Accuracy, AUROC, F1	High	Low
RetainVis: Visual Analytics with Interpretable and Interactive Recurrent Neural Networks on Electronic Medical Records
Risk Factors for Unexplained Symptoms After a Disaster: A Five-Year Longitudinal Study in General Practice
Scalable and accurate deep learning with electronic health records
AttentionHCare: Advances on computer-aided medical prognosis using attention-based neural networks	2022	Sparse matrix 3 dimensions (patient, codes, time)	LSTM	Next visit diagnosis	No	No	Recall, Precision, AUROC, F1	High	Unclear
SeqMed: Recommending Medication Combination with Sequence Generative Adversarial Nets
Sequential Data-Based Patient Similarity Framework for Patient Outcome Prediction: Algorithm Development
CATNet: Cross-event attention-based time-aware network for medical event prediction	2022	Sequence of visit embedding	Transformers	Next visit diagnosis, Mortality	Medications, Laboratory tests, Clinical events, Demographic data	Yes	AUROC, PRAUC, Recall	High	Low
DeepMPM: a mortality risk prediction model using longitudinal EHR data	2022	Sequence of visit embedding	LSTM	Mortality	Admission type	Yes as day	AUC, precision, recall, F1	High	Low
Sequential Prediction of Glycosylated Hemoglobin Based on Long Short-Term Memory with Self-Attention Mechanism
DL-BERT: a time-aware double-level BERT-style model with pre-training for disease prediction	2022	Sequence of codes	Transformers	Next visit diagnosis, New onset of diseases	Procedures	Yes	Precision, Recall	Low	Low
Simulation of colorectal cancer clinical trials using real-world data and machine learning
Sparse-attentive meta temporal point process for clinical decision support
StageNet: Stage-Aware Neural Networks for Health Risk Prediction
STAN: Spatio-Temporal Attention Network for Pandemic Prediction Using Real World Evidence
Structured prediction models for RNN based sequence labeling in clinical text
Survival analysis of localized prostate cancer with deep learning
TAGNet: Temporal Aware Graph Convolution Network for Clinical Information Extraction
Targeted-BEHRT: Deep Learning for Observational Causal Inference on Longitudinal Electronic Health Records
TASTE: Temporal and Static Tensor Factorization for Phenotyping Electronic Health Records
Temporal Belief Memory: Imputing Missing Data during RNN Training
Temporal deep learning framework for retinopathy prediction in patients with type 1 diabetes
Temporal patterns selection for All-Cause Mortality prediction in T2D with ANNs
Temporal Relation Extraction in Clinical Texts: A Systematic Review
TERTIAN: Clinical Endpoint Prediction in ICU via Time-Aware Transformer-Based Hierarchical Attention Network
The 2022 n2c2/UW shared task on extracting social determinants of health
The passive surveillance of ticks using companion animal electronic health records
The potential of AI in cancer care and research
The Prediction of Preterm Birth Using Time-Series Technology-Based Machine Learning: Retrospective Cohort Study
The research of clinical temporal knowledge graph based on deep learning
Therapeutic Prediction task on Electronic Health Record using DeBERTa
Time interval uncertainty-aware and text-enhanced based disease prediction
Time-aware Context-Gated Graph Attention Network for Clinical Risk Prediction
EHR2HG: Modeling of EHRs Data Based on Hypergraphs for Disease Prediction	2022	Sequence of visit embedding	GRU	Next visit diagnosis	No	No	F1-score, Recall	High	Unclear
Time-aware Subgroup Matrix Decomposition: Imputing Missing Data Using Forecasting Events
Feature-Guided Logical Perception Network for Health Risk Prediction	2022	Mixed representation	Logical perception	Next visit diagnosis, Mortality	Medications, Procedures	No	Accuracy, Precision, Recall, F1 score	High	Low
Time-series deep survival prediction for hemodialysis patients using an attention-based Bi-GRU network
TOP-Net Prediction Model Using Bidirectional Long Short-term Memory and Medical-Grade Wearable Multisensor System for Tachycardia Onset: Algorithm Development Study
Toward attention-based learning to predict the risk of brain degeneration with multimodal medical data
Transformer- and Generative Adversarial Network-Based Inpatient Traditional Chinese Medicine Prescription Recommendation: Development Study
Fusion of sequential visits and medical ontology for mortality prediction	2022	Sequence of visit embedding	GRU	Mortality	Demographic data, Procedures, Medications, Vital signs	No	AUROC, F1, Precision, Sensitivity, Specificity	Unclear	Unclear
Transformers for cardiac patient mortality risk prediction from heterogeneous electronic health records
Two machines are better than one: Using multi-agent reinforcement in machine learning to simulate a clinical second opinion
Unbiased deep learning approach utilizing longitudinal data in assessing all-cause mortality in patients with a de novo or worsened heart failure
Uncertainty-Aware Variational-Recurrent Imputation Network for Clinical Time Series
Uncertainty-Gated Stochastic Sequential Model for EHR Mortality Prediction
Using case-level context to classify cancer pathology reports
Using deep learning with attention mechanism for identification of novel temporal data patterns for prediction of ICU mortality
Hi-BEHRT: Hierarchical Transformer-Based Model for Accurate Prediction of Clinical Events Using Multimodal Longitudinal Electronic Health Records	2022	Sequence of codes	Transformers	Heart failure, Diabetes, Chronic kidney disease, Stroke	Medications, Procedures, Laboratory tests, Blood pressure, Drinking status, Smoking status, BMI	No	AUROC, AUPRC	Low	Low
Obesity Prediction with EHR Data: A Deep Learning Approach with Interpretable Elements	2022	Sequence of visit embedding	LSTM	Obesity	Demographic data, Conditions, Procedures, Medications, Measurement	Yes as month	AUROC	High	Low
Predicting emergency department utilization among children with asthma using deep learning models	2022	Sequence of visit embedding	RNN	Emergency visit	No	No	AUROC, PRAUC, F1	Low	Low
Wave2Vec: Vectorizing electroencephalography bio-signal for prediction of brain disease
Weakly supervised temporal model for prediction of breast cancer distant recurrence
Will ai replace ophthalmologists?
Predicting Outcomes for Cancer Patients with Transformer-Based Multi-task Learning	2022	Sequence of visit embedding	Transformers	Next visit diagnosis, Readmission	No	No	AUROC, F1	High	Low
PredictPTB: an interpretable preterm birth prediction model using attention-based recurrent neural networks	2022	Sequence of visit embedding	RNN	Preterm birth	Procedures, Medications, Laboratory tests	No	AUROC, PRAUC, sensitivity, specificity	Unclear	Low
RetainEXT: Enhancing Rare Event Detection and Improving Interpretability of Health Records using Temporal Neural Networks	2022	Sequence of visit embedding	RNN	COVID-19 hospitalisation	Demographic data	Yes	AUROC, F1, Sensitivity, Specificity	High	Low
Sequential machine learning in prediction of common cancers	2022	Sparse matrix 3 dimensions (patient, codes, time)	LSTM and GRU	Lung cancer, Breast cancer, Cervix uteri cancer, Liver cancer	No	No	Accuracy, AUROC, Recall, Specificity, Precision, F1	High	Low
Similarity-Aware Collaborative Learning for Patient Outcome Prediction	2022	Mixed representation	LSTM	Mortality	Medications, Procedures	No	Precision, Recall, AUROC, Accuracy, F1	High	Unclear
Validation of risk prediction models applied to longitudinal electronic health record data for the prediction of major cardiovascular events in the presence of data shifts	2022	Sequence of codes	Transformers	Heart failure, Stroke, Coronary heart disease	Age	Yes as age	AUROC and Precision	Low	Low
An integrated LSTM-HeteroRGNN model for interpretable opioid overdose risk prediction	2023	Sequence of codes	LSTM	Opioid overdose	Medications, Laboratory tests, Clinical events, Demographic data	No	precision, recall, F1 score, and AUROC	Low	Low
EHR foundation models improve robustness in the presence of temporal distribution shift	2023	Sparse matrix 3 dimensions (patient, codes, time)	Transformers	Mortality, Long lengh of stay, Readmission, ICU admission	Demographic data, Laboratory tests, Procedures, Medications	Yes	AUROC, PRAUC	Unclear	Unclear
Heart failure disease prediction and stratification with temporal electronic health records data using patient representation	2023	Sequence of visit embedding	Transformers	Heart failure	Demographic data, Laboratory tests, Procedures, Medications	No	Accuracy, AUROC, F1	High	Low
Artificial intelligence-based prediction model for screening veteran patients at risk of developing CKD.
Convolutional Neural Network Model for Intensive Care Unit Acute Kidney Injury Prediction
Development and validation of a convolutional neural network model for intensive care unit AKI prediction.
Enabling full-length evolutionary profiles based deep convolutional neural network for predicting DNA-binding proteins from sequence
Multimodal ensemble model for Alzheimer's disease conversion prediction from Early Mild Cognitive Impairment subjects
Non-communicable chronic diseases risk prediction based on deep recurrent neural network and attention mechanism.
Order-free Medicine Combination Prediction with Graph Convolutional Reinforcement Learning
Machine Learning Approaches for Predicting Psoriatic Arthritis Risk Using Electronic Medical Records: Population-Based Study	2023	Sparse matrix 3 dimensions (patient, codes, time)	CNN	Psoriatic arthritis	Medications	Yes	AUROC, sensitivity, specificity, PPV, NPV	High	Low
Predicting of anaphylaxis in big data EMR by exploring machine learning approaches.
Stratifying Patient Risk for eGFR Decline Over a Year.
